# Supplementary material for: Identifying women with gestational diabetes based on maternal characteristics: an analysis of four Norwegian prospective studies
Source: BMC Pregnancy Childbirth. 2021 Sep 8;21:615. doi: 10.1186/s12884-021-04086-9 (PMC8427855; doi:10.1186/s12884-021-04086-9)
Supplement: Supplementary file 1 — Additional file 1. : Supporting information Table S1. Characteristics of study participants according to their glucose tolerance status, with three criteria (1999WHO, 2013WHO and 2017Norwegian criteria). Supporting information Table S2. Associations between maternal risk factors and gestational diabetes mellitus in univariate analysis and multivariate analysis, using the 1999WHO criteria. [file 12884_2021_4086_MOESM1_ESM.xlsx]

## Sheet: S1
Supporting information Table S1 Characteristics of study pariticipants according to their glucose tolerance status, with three criteria (1999 WHO, 2013 WHO and 2017 Norwegian criteria).
Participant characteristic	Norwegian 2017 criteria			WHO 2013 criteria			WHO 1999 criteria
	non-GDM, n=2673 (89.7)	GDM, n=308 (10.3)	Pª Value	non-GDM, n=2477 (83.1)	GDM, n=504 (16.9)	Pª Value	non-GDM, n=2661 (89.3)	GDM, n=320 (10.7)	Pª Value
Age (years)	30.1 ± 4.3	30.8 ± 5.1	.021	30.0 ± 4.3	30.8 ± 5.0	<.001	30.1 ± 4.3	30.8 ± 5.1	<.001
Pre-pregnancy BMI (kg/m²)	23.4 ± 3.6	26.0 ± 5.5	<.001	23.3 ± 3.5	25.6 ± 5.1	<.001	23.5 ± 3.8	24.7 ± 4.4	<.001
BMI at inclusion (kg/m²)	24.5 ± 3.7	27.2 ± 5.6	<.001	24.4 ± 3.6	26.8 ± 5.2	<.001	24.6 ± 3.9	26.0 ± 4.7	<.001
Height (cm)	167.6 ± 6.4	165.3 ± 6.8	<.001	167.7 ± 6.3	165.8 ± 7.0	<.001	167.7 ± 6.4	165.3 ± 6.5	<.001
Primipara, n (%)	1660 (62.1)	159 (51.6)	<.001	1152 (62.7)	267 (53.0)	<.001	1626 (61.1)	193 (60.3)	.754
European ethnicity, n (%)	2386 (89.3)	202 (65.6)	<.001	2232 (90.1)	356 (70.6)	<.001	2325 (87.4)	263 (82.2)	.010
Current smoker, n (%)	68 (2.6)	12 (4.3)	.109	62 (2.6)	18 (3.9)	.117	72 (2.8)	8 (2.7)	.884
Education, n (%)			<.001			<.001			.013
Primary or less	107 (4.0)	42 (13.6)		90 (3.6)	59 (11.7)		123 (4.6)	26 (8.1)
High school education	549 (20.5)	96 (31.2)		497 (20.1)	148 (29.4)		570 (21.4)	75 (23.4)
Higher education	2017 (75.5)	170 (55.2)		1890 (76.3)	297 (58.9)		1968 (74.0)	219 (68.4)
Fasting glucose at OGTT (mmol)	4.5 ± 0.4	5.5 ± 0.6	<.001	4.4 ± 0.3	5.3 ± 0.5	<.001	4.5 ± 0.4	5.0 ± 0.6	<.001
2-h glucose at OGTT (mmol/L)	5.9 ± 1.2	7.6 ± 1.7	<.001	5.8 ± 1.1	7.4 ± 1.6	<.001	5.7 ± 1.0	8.6 ± 0.8	<.001
Gestational age at OGTT (weeks)	29.8 ± 2.2	31.0 ± 2.5	<.001	30.9 ± 2.5	30.5 ± 2.3	.010	30.8 ± 2.5	30.5 ± 2.3	.005
Age groups, (years) n (%)			.001			<.001			<.001
≤25	308 (11.5)	39 (12.7)		284 (11.5)	63 (12.5)		323 (12.1)	24 (7.5)
25-29.9	956 (35.8)	93 (30.2)		902 (36.4)	147 (29.2)		959 (36.0)	90 (28.1)
30-34.9	1020 (38.2)	106 (34.4)		947 (38.2)	179 (35.5)		1005 (37.8)	121 (37.8)
≥35	389 (14.6)	70 (22.7)		344 (13.9)	115 (22.8)		374 (14.1)	85 (26.6)
Pre-pregnant BMI groups, (kg/m²) n (%)			<.001			<.001			<.001
≤25	1992 (74.5)	150 (48.7)		1881 (75.9)	261 (51.8)		1960 (73.7)	182 (56.9)
25-26.9	314 (11.7)	44 (14.3)		285 (11.5)	73 (14.5)		311 (11.7)	47 (14.7)
27-29.9	209 (7.8)	43 (14.0)		174 (7.0)	78 (15.5)		205 (7.7)	47 (14.7)
≥30	158 (5.9)	71 (23.0)		137 (5.5)	92 (18.3)		185 (7.0)	44 (13.8)
Age (years)
Primipara	28.9 ± 4.0	28.9 ± 5.0	.985	28.8 ± 4.0	29.0 ± 4.8	.560	28.7 ± 4.1	30.1 ± 4.5	<.001
Parous	32.1 ± 4.4	32.8 ± 4.4	.051	32.0 ± 4.0	32.9 ± 4.4	.004	31.9 ± 4.0	33.9 ± 3.8	<.001
Data presented as mean ± SD or n (%).
ªIndependent sample T test for continous variables and X² statistic for categorical variables.
WHO: World Health Organization, GDM: gestational diabetes mellitus, BMI: body mass index, OGTT: oral glucose tolerance test, 2-h: 2-hours
Values are imputed for pre-pregnancy weight, parity and education.

## Sheet: S2
Supporting information Table S2 Associations between maternal risk factors and gestational diabetes mellitus in univariate analysis and multivariate analysis, using the 1999 WHO criteria
Variables	Univariate analysis			Model 1ª: r²=0.089			Model 2ꙴ : r²=0.088
	Odds ratio	95% CI	P-value	aOR	95% CI	P-value	aOR	95% CI	P-value
Age (years)			<0.001			<0.001			<0.001
≤25	1			1			1
25-29.9	1.26	0.79-2.01	0.328	1.42	0.86-2.35	0.165	1.40	0.85-2.28	0.184
30-34.9	1.62	1.03-2.55	0.038	2.15	1.30 (3.60	0.003	2.10	1.28-3.45	0.003
≥35	3.06	1.90-4.92	0.000	4.15	2.40-7.17	<0.001	4.02	2.37-6.83	<0.001
Pre-pregnancy BMI (kg/m²)			<0.001			<0.001			<0.001
≤25	1			1			1
25-26.9	1.63	1.15-2.30	0.005	1.45	1.00-2.08	0.046	1.46	1.02-2.10	0.041
27-29.9	2.47	1.73.3.50	<0.001	2.24	1.53-3.27	<0.001	2.25	1.54-3.27	0.001
≥30	2.56	1.78-3.68	<0.001	2.27	1.52-3.39	<0.001	2.32	1.56-3.45	<0.001
non-European ethnicity	1.50	1.10-2.04	0.010	0.80	0.46-1.37	0.415
Parous	1.03	0.82-1.31	0.784	0.69	0.51-0.92	0.012	0.69	0.52-0.96	0.013
Education			0.014			0.569
Higher education	1			1
high school education	1.18	0.89-1.56	0.238	1.08	0.77-1.51	0.663
primary or less	1.90	1.21-2.96	0.005	1.41	0.74-2.65	0.292
Height	0.95	0.93-0.96	<0.001	0.99	0.96-1.01	0.000	0.94	0.92-9.60	0.000
Current smoker	1.05	0.50-2.21	0.884	1.29	0.65-2.56	0.431
Cohort			<0.001
Stork Rikshospitalet	1
FFF	1.24	0.88-1.72	0.212
STORK Groruddalen	1.27	0.90-1.80	0.181
TRIP	0.55	0.36-0.83	0.004
Diabetes in family*	1.63	1.17-2.55	0.007
Binary logistic regression was performed, 1999 WHO criteria.
ª Adjusted for age, pre-pregnancy BMI, ethnicity, parity, education, height, smoking and cohort (not shown).
ꙴ Adjusted for age, pre-pregnancy BMI, parity, height and cohort (not shown)
Abbrevations: aOR: Adjusted odds ratio, CI: confidens interval, BMI: body mass index.
* Not measured in Fit for Delivery
